# Supplementary material for: Pathology and Pathogenesis of Eurasian Blackbirds (Turdus merula) Naturally Infected with Usutu Virus
Source: Viruses. 2021 Jul 28;13(8):1481. doi: 10.3390/v13081481 (PMC8402641; doi:10.3390/v13081481)
Supplement: Supplementary file 1 [file viruses-13-01481-s001.zip]

Archive with 1 entries (1 files):
- viruses-1271337-supplementary.xlsx
