# Supplementary material for: Pathology and Pathogenesis of Eurasian Blackbirds (Turdus merula) Naturally Infected with Usutu Virus
Source: Viruses. 2021 Jul 28;13(8):1481. doi: 10.3390/v13081481 (PMC8402641; doi:10.3390/v13081481)
Supplement: Supplementary file 1 [file viruses-13-01481-s001.zip › viruses-1271337-supplementary.xlsx]

## Sheet: Suppl1_dataset
ID_NUMBER	Ct_CR	Histology_plasmodium	RT_PCR_USUV	IHC_lab	Lineages_USUV	Age	Sex	Splenomegaly	Hepatomegaly	Pulmonary_Hyperemia	Meningeal_hyperemia	Cloacal_hyperkeratosis	Hepatocellular_necrosi_grade	Hepatitis_Grade	Myocardial_necrosis_grade	Myocarditis_Grade	Splenic_necrosis_grade	Splenitis_grade	CNS_vasculitis_grade	CNS_Encephalitis_grade	CNS_necrosis_grade	Gliosis	Meningitis	Pneumonia_grade	Pulmonary_edema_grade	IHC_Liver_Grade	IHC_Spleen_Grade	IHC_Heart_Grade	IHC_Cerebrum_Grade	IHC_Cerebellum_Grade	IHC_Airsacs_Grade	IHC_Lung_Grade	IHC_Kidney_Grade	IHC_Skin_Grade	IHC_Gizzard_Grade	IHC_Proventriculus_Grade	IHC_Intestine_Grade	IHC_Pancreas_Grade	IHC_Gonads_Grade	IHC_Thyroid_Grade	IHC_Adrenalgland_Grade	IHC_BursaFabricious_Grade	IHC_Thymus_Grade	IHC_Skeletalmuscle_Grade	IHC_Vasculitis_Grade	Body_Weight
1	#NULL!	1	0	0	#NULL!	2	2	1	1	0	0	1	1	1	1	1	1	2	0	1	0	0	0	2	2	0	0	0	0	0	#NULL!	0	0	#NULL!	0	0	0	#NULL!	#NULL!	0	#NULL!	#NULL!	#NULL!	#NULL!	#NULL!	90
2	17.13	0	1	1	1	2	2	1	1	1	#NULL!	1	1	1	1	2	3	1	2	1	0	0	0	2	2	3	2	#NULL!	3	#NULL!	#NULL!	2	1	3	#NULL!	#NULL!	#NULL!	#NULL!	#NULL!	#NULL!	#NULL!	#NULL!	#NULL!	#NULL!	#NULL!	85
3	21.44	1	1	1	1	1	1	1	1	0	0	1	1	1	1	1	2	2	0	0	0	0	1	1	1	3	3	3	3	2	3	3	3	#NULL!	3	3	3	#NULL!	#NULL!	2	#NULL!	#NULL!	#NULL!	#NULL!	#NULL!	100
4	19.75	1	1	1	2	1	1	1	1	0	0	0	2	2	1	1	1	1	1	2	0	0	1	2	2	3	3	3	3	3	3	3	3	3	3	#NULL!	3	#NULL!	3	3	#NULL!	#NULL!	#NULL!	#NULL!	#NULL!	80
5	#NULL!	1	0	0	#NULL!	1	1	1	1	0	0	0	1	2	0	0	1	1	0	1	0	0	0	2	2	0	0	0	0	#NULL!	#NULL!	0	0	0	0	0	0	#NULL!	0	0	#NULL!	0	0	#NULL!	#NULL!	110
6	15.38	0	1	1	1	2	1	0	0	0	0	0	1	2	0	1	2	1	3	1	0	0	0	1	1	0	1	3	3	3	#NULL!	3	1	#NULL!	3	3	#NULL!	#NULL!	3	3	#NULL!	3	#NULL!	#NULL!	#NULL!	72
7	#NULL!	1	0	0	#NULL!	2	2	1	1	0	0	0	2	2	0	0	1	1	0	0	0	0	0	3	3	0	0	0	0	#NULL!	#NULL!	0	0	0	0	#NULL!	#NULL!	#NULL!	#NULL!	#NULL!	#NULL!	#NULL!	#NULL!	#NULL!	#NULL!	80
8	17.51	1	1	1	2	2	1	1	0	1	0	1	1	1	0	0	1	1	1	2	1	1	1	1	2	3	3	3	3	2	#NULL!	1	3	3	0	1	3	#NULL!	#NULL!	#NULL!	#NULL!	#NULL!	#NULL!	#NULL!	#NULL!	70
9	14.21	1	1	1	1	2	1	1	0	0	0	1	2	2	1	2	2	1	2	1	1	1	1	1	3	3	3	3	3	3	#NULL!	0	3	3	3	#NULL!	0	#NULL!	#NULL!	#NULL!	#NULL!	#NULL!	#NULL!	#NULL!	#NULL!	100
10	19.74	0	1	1	1	2	1	1	1	0	0	0	2	1	1	2	3	0	1	1	1	1	1	3	2	3	3	3	3	3	#NULL!	3	3	#NULL!	3	#NULL!	3	#NULL!	#NULL!	3	#NULL!	#NULL!	#NULL!	#NULL!	#NULL!	90
11	15.6	1	1	1	1	1	1	0	0	0	0	0	1	1	2	3	2	2	1	1	0	0	0	1	2	1	0	3	3	1	#NULL!	0	1	#NULL!	0	0	0	#NULL!	0	#NULL!	#NULL!	#NULL!	#NULL!	#NULL!	#NULL!	70
12	16.99	#NULL!	1	.	1	#NULL!	#NULL!	#NULL!	#NULL!	#NULL!	#NULL!	#NULL!	#NULL!	#NULL!	#NULL!	#NULL!	#NULL!	#NULL!	#NULL!	#NULL!	#NULL!	#NULL!	#NULL!	#NULL!	#NULL!	#NULL!	#NULL!	#NULL!	#NULL!	#NULL!	#NULL!	#NULL!	#NULL!	#NULL!	#NULL!	#NULL!	#NULL!	#NULL!	#NULL!	#NULL!	#NULL!	#NULL!	#NULL!	#NULL!	#NULL!	#NULL!
13	17.05	1	1	1	#NULL!	2	1	1	1	0	0	0	2	1	0	0	2	1	0	1	0	0	0	1	1	3	3	3	3	0	#NULL!	3	3	#NULL!	1	1	3	#NULL!	0	2	#NULL!	#NULL!	#NULL!	#NULL!	#NULL!	80
14	21.08	1	1	1	2	2	2	1	1	0	0	0	1	1	2	2	2	2	2	2	3	1	1	2	2	1	1	1	3	2	#NULL!	1	0	#NULL!	0	0	0	#NULL!	0	0	#NULL!	#NULL!	#NULL!	#NULL!	#NULL!	80
15	36.77	1	1	1	#NULL!	2	1	1	1	1	0	0	1	0	0	1	#NULL!	#NULL!	0	1	0	0	0	1	2	1	1	0	1	0	#NULL!	0	1	1	#NULL!	1	0	#NULL!	0	0	#NULL!	#NULL!	#NULL!	#NULL!	#NULL!	85
16	19.78	1	1	1	1	2	1	1	1	1	0	0	1	1	1	1	2	2	1	2	0	0	0	1	1	3	2	3	3	3	#NULL!	2	3	#NULL!	3	3	2	#NULL!	3	2	#NULL!	#NULL!	#NULL!	#NULL!	0	110
17	20.73	0	1	1	1	1	2	1	1	0	0	0	1	2	2	2	2	2	1	2	0	0	0	2	0	1	0	2	3	2	#NULL!	0	1	3	1	2	3	1	0	2	#NULL!	#NULL!	#NULL!	#NULL!	#NULL!	90
18	24.21	1	1	1	1	2	1	1	1	0	0	0	2	3	0	1	2	2	2	2	0	0	1	1	1	3	3	3	3	#NULL!	#NULL!	3	3	3	1	2	0	0	0	3	#NULL!	#NULL!	#NULL!	#NULL!	0	75
19	21.85	1	1	1	1	2	1	1	1	0	0	0	1	1	1	1	2	2	0	1	1	1	0	1	1	3	3	0	1	1	#NULL!	1	3	3	3	0	2	#NULL!	#NULL!	#NULL!	#NULL!	#NULL!	#NULL!	#NULL!	#NULL!	90
20	18.92	1	1	1	2	2	1	1	1	1	0	0	2	2	1	1	2	3	0	1	0	0	0	1	1	3	3	3	3	2	#NULL!	3	3	1	3	3	1	#NULL!	#NULL!	1	#NULL!	#NULL!	#NULL!	#NULL!	#NULL!	90
21	20.34	1	1	1	1	#NULL!	#NULL!	1	1	1	0	0	1	2	2	3	2	1	1	3	1	1	1	1	1	0	0	3	#NULL!	#NULL!	#NULL!	0	2	1	2	3	3	1	0	0	#NULL!	#NULL!	#NULL!	#NULL!	#NULL!	95
22	20.34	1	1	1	1	2	1	1	1	0	0	0	2	2	1	2	3	2	0	0	2	1	1	2	2	1	2	3	2	3	#NULL!	3	2	3	0	#NULL!	3	0	1	3	#NULL!	#NULL!	#NULL!	#NULL!	0	90
23	21.02	0	1	1	1	2	2	1	1	1	0	0	#NULL!	#NULL!	3	3	3	2	0	1	0	0	0	#NULL!	#NULL!	1	2	3	3	2	#NULL!	1	0	2	0	2	3	3	#NULL!	#NULL!	#NULL!	#NULL!	#NULL!	#NULL!	#NULL!	85
24	21.02	1	1	1	1	2	1	1	1	0	0	0	3	3	2	2	2	1	1	3	2	1	1	1	2	3	#NULL!	3	#NULL!	#NULL!	#NULL!	#NULL!	2	#NULL!	#NULL!	#NULL!	#NULL!	#NULL!	#NULL!	#NULL!	#NULL!	#NULL!	#NULL!	#NULL!	#NULL!	90
25	23.8	1	1	1	1	2	2	1	1	1	0	1	2	2	2	2	3	1	2	3	1	1	1	1	2	1	0	3	0	#NULL!	#NULL!	0	3	3	2	2	1	#NULL!	0	#NULL!	#NULL!	#NULL!	#NULL!	#NULL!	#NULL!	120
26	17.47	#NULL!	1	1	1	2	2	1	1	0	0	1	#NULL!	#NULL!	#NULL!	#NULL!	#NULL!	#NULL!	#NULL!	#NULL!	#NULL!	#NULL!	#NULL!	#NULL!	#NULL!	#NULL!	#NULL!	#NULL!	#NULL!	#NULL!	#NULL!	#NULL!	#NULL!	3	#NULL!	#NULL!	#NULL!	#NULL!	#NULL!	#NULL!	#NULL!	#NULL!	#NULL!	#NULL!	#NULL!	95
27	#NULL!	0	0	0	#NULL!	2	2	1	1	0	0	1	1	1	0	1	2	1	0	0	0	0	0	1	2	0	#NULL!	0	0	#NULL!	0	0	0	0	0	0	0	#NULL!	#NULL!	#NULL!	#NULL!	#NULL!	#NULL!	#NULL!	#NULL!	102
28	22.59	1	1	1	2	2	1	1	1	1	0	1	1	1	1	2	2	1	1	1	1	1	1	2	2	1	1	3	1	0	#NULL!	1	0	3	2	#NULL!	0	#NULL!	#NULL!	0	#NULL!	#NULL!	#NULL!	#NULL!	2	100
29	16.99	1	1	1	1	2	2	1	1	1	0	0	1	1	1	1	3	1	3	3	0	0	0	1	0	3	1	2	3	2	#NULL!	3	3	3	3	3	2	3	#NULL!	#NULL!	#NULL!	#NULL!	#NULL!	#NULL!	#NULL!	95
30	#NULL!	0	0	0	#NULL!	#NULL!	2	0	0	0	0	0	1	1	0	0	1	0	0	0	0	0	1	1	0	0	0	0	0	0	0	0	0	#NULL!	0	0	0	0	#NULL!	#NULL!	#NULL!	#NULL!	#NULL!	#NULL!	#NULL!	115
31	34	1	1	1	#NULL!	2	1	1	1	1	0	0	1	2	2	3	1	2	0	0	0	0	0	2	3	0	0	1	0	0	#NULL!	0	2	0	0	0	0	0	0	0	#NULL!	#NULL!	#NULL!	#NULL!	#NULL!	94.5
32	24.79	0	1	1	1	2	2	1	1	#NULL!	0	1	0	1	2	2	0	0	1	3	1	1	1	1	0	2	0	1	3	0	#NULL!	#NULL!	2	1	0	#NULL!	0	0	#NULL!	#NULL!	#NULL!	#NULL!	#NULL!	#NULL!	#NULL!	79
33	20.16	0	1	1	2	2	1	1	1	0	0	1	1	1	1	1	2	2	0	0	1	1	0	1	2	3	3	3	0	0	#NULL!	0	0	3	3	#NULL!	0	3	0	#NULL!	#NULL!	#NULL!	#NULL!	#NULL!	#NULL!	81
34	17.43	0	1	1	2	1	1	1	1	0	0	0	0	1	1	1	1	2	1	1	0	0	0	2	2	0	0	2	0	#NULL!	0	0	1	#NULL!	#NULL!	#NULL!	3	1	0	#NULL!	#NULL!	#NULL!	#NULL!	#NULL!	#NULL!	70
35	18.89	1	1	1	1	2	1	1	1	0	0	1	1	1	1	1	2	0	0	2	0	0	0	2	2	0	0	1	3	#NULL!	#NULL!	0	3	3	2	3	2	0	0	#NULL!	#NULL!	#NULL!	#NULL!	#NULL!	#NULL!	67.5
36	21.51	1	1	1	2	1	1	1	1	0	0	1	1	1	1	2	1	1	#NULL!	#NULL!	#NULL!	#NULL!	#NULL!	2	3	1	0	#NULL!	#NULL!	#NULL!	#NULL!	0	3	0	#NULL!	0	0	0	0	0	#NULL!	#NULL!	#NULL!	#NULL!	#NULL!	69
37	21.11	1	1	1	1	2	2	1	1	0	0	1	1	1	3	3	2	2	2	3	1	1	1	2	2	2	#NULL!	3	3	3	#NULL!	0	3	3	3	2	0	#NULL!	0	#NULL!	#NULL!	#NULL!	#NULL!	#NULL!	#NULL!	82.2
38	19.95	0	1	1	2	2	2	1	1	0	0	0	1	2	2	2	2	2	2	3	1	1	1	1	0	3	3	3	0	0	#NULL!	0	3	3	0	0	0	1	0	0	#NULL!	#NULL!	#NULL!	#NULL!	0	90
39	32.72	0	1	1	#NULL!	1	1	1	1	1	0	0	1	2	0	1	1	0	0	0	0	0	0	1	2	1	0	0	0	0	#NULL!	1	0	#NULL!	0	0	0	#NULL!	#NULL!	0	#NULL!	0	#NULL!	#NULL!	#NULL!	110
40	16.71	1	1	1	2	1	1	1	1	0	0	0	1	1	1	2	2	0	1	3	0	0	1	3	3	0	0	0	3	0	#NULL!	0	1	0	0	0	#NULL!	#NULL!	0	0	#NULL!	#NULL!	#NULL!	#NULL!	0	71
41	14.07	1	1	1	2	1	1	1	1	0	0	0	1	2	1	1	1	0	2	2	0	0	1	1	1	2	0	2	3	2	#NULL!	#NULL!	0	3	0	0	0	0	0	0	#NULL!	0	#NULL!	#NULL!	#NULL!	90
42	16.48	1	1	1	1	2	2	1	1	0	0	0	1	1	3	3	1	0	0	3	0	0	1	1	2	1	3	2	3	2	1	1	3	#NULL!	3	3	3	#NULL!	0	1	#NULL!	#NULL!	#NULL!	#NULL!	#NULL!	90
43	26.23	1	1	1	1	2	1	1	1	1	0	1	1	1	1	1	1	1	0	1	1	0	0	2	2	3	1	0	1	2	#NULL!	3	3	3	1	0	#NULL!	#NULL!	3	1	#NULL!	#NULL!	#NULL!	#NULL!	#NULL!	90
44	#NULL!	0	0	0	#NULL!	1	#NULL!	1	0	0	1	0	1	1	1	2	1	0	0	2	1	1	1	3	3	0	0	#NULL!	0	0	#NULL!	0	0	#NULL!	0	0	0	#NULL!	#NULL!	0	#NULL!	#NULL!	#NULL!	#NULL!	#NULL!	115
45	#NULL!	1	0	0	#NULL!	1	2	1	0	0	0	1	1	2	1	1	2	0	1	1	1	1	0	1	3	0	0	0	0	0	#NULL!	0	0	0	0	0	#NULL!	#NULL!	#NULL!	0	#NULL!	#NULL!	#NULL!	#NULL!	#NULL!	105
46	32.01	1	1	1	2	2	2	1	1	1	0	1	1	1	0	1	0	3	0	0	0	0	0	1	3	1	1	1	0	0	1	1	0	3	3	1	#NULL!	#NULL!	#NULL!	#NULL!	#NULL!	#NULL!	#NULL!	#NULL!	#NULL!	79.7
47	20.33	0	1	1	1	2	2	1	1	1	0	1	1	0	1	3	1	2	2	3	1	1	1	1	0	1	1	1	3	#NULL!	1	2	2	#NULL!	2	1	#NULL!	#NULL!	1	0	#NULL!	#NULL!	#NULL!	#NULL!	#NULL!	62
48	#NULL!	1	0	0	#NULL!	2	1	1	1	0	0	0	0	0	0	1	0	2	0	1	1	1	0	1	2	0	0	0	0	0	#NULL!	0	0	0	0	0	0	0	#NULL!	0	#NULL!	#NULL!	#NULL!	#NULL!	#NULL!	70
49	20.13	1	1	1	2	2	1	1	1	0	0	0	1	1	0	1	2	0	1	1	1	1	1	0	2	0	0	3	0	0	#NULL!	0	0	#NULL!	0	0	0	#NULL!	0	1	#NULL!	#NULL!	#NULL!	#NULL!	#NULL!	94
50	#NULL!	1	0	0	#NULL!	2	1	0	0	1	0	0	1	1	0	0	0	0	0	0	0	0	0	1	2	#NULL!	0	0	0	0	#NULL!	0	0	#NULL!	0	0	0	#NULL!	#NULL!	0	#NULL!	#NULL!	#NULL!	#NULL!	#NULL!	105
51	#NULL!	1	0	0	#NULL!	2	1	0	0	0	0	0	0	0	1	2	0	3	0	1	1	1	0	1	1	0	0	0	0	#NULL!	#NULL!	0	0	#NULL!	0	0	0	#NULL!	#NULL!	#NULL!	#NULL!	#NULL!	#NULL!	#NULL!	#NULL!	80.48
52	#NULL!	0	0	0	#NULL!	2	#NULL!	0	0	0	0	0	1	1	0	0	1	0	0	0	0	0	0	1	2	0	0	0	0	0	#NULL!	0	0	#NULL!	#NULL!	#NULL!	#NULL!	#NULL!	#NULL!	#NULL!	#NULL!	#NULL!	#NULL!	#NULL!	#NULL!	120.2
53	#NULL!	0	0	0	#NULL!	2	1	0	0	1	0	0	0	0	0	1	0	0	0	1	0	0	0	0	1	0	#NULL!	0	0	#NULL!	#NULL!	0	#NULL!	0	0	0	0	0	#NULL!	#NULL!	#NULL!	#NULL!	#NULL!	#NULL!	#NULL!	100
54	#NULL!	0	0	0	#NULL!	1	1	0	0	0	0	0	1	2	0	1	1	0	0	0	0	0	0	2	3	0	0	0	0	0	#NULL!	0	0	0	0	0	0	#NULL!	#NULL!	#NULL!	#NULL!	#NULL!	#NULL!	#NULL!	#NULL!	104.24
55	#NULL!	0	0	0	#NULL!	2	2	0	0	0	0	0	0	2	0	1	0	0	0	1	1	1	0	2	1	0	0	0	0	0	#NULL!	0	0	0	0	#NULL!	0	#NULL!	#NULL!	0	#NULL!	#NULL!	#NULL!	#NULL!	#NULL!	100
56	19.88	0	1	1	2	2	1	1	1	1	0	1	1	2	0	1	1	0	0	0	1	1	0	2	2	0	3	1	0	1	#NULL!	3	2	3	3	#NULL!	3	#NULL!	3	#NULL!	#NULL!	#NULL!	#NULL!	2	#NULL!	90
57	#NULL!	0	0	0	#NULL!	1	2	0	1	1	0	0	1	2	0	0	0	0	0	0	0	0	0	0	2	0	#NULL!	0	0	#NULL!	#NULL!	0	0	#NULL!	0	0	0	#NULL!	#NULL!	#NULL!	#NULL!	#NULL!	#NULL!	#NULL!	#NULL!	110
58	#NULL!	0	0	0	#NULL!	1	#NULL!	1	1	1	0	0	1	1	0	1	0	1	0	0	0	0	0	2	2	0	#NULL!	0	0	#NULL!	0	0	0	#NULL!	0	#NULL!	0	#NULL!	#NULL!	0	#NULL!	0	0	#NULL!	#NULL!	70
59	#NULL!	#NULL!	0	.	#NULL!	2	#NULL!	#NULL!	#NULL!	#NULL!	#NULL!	#NULL!	#NULL!	#NULL!	#NULL!	#NULL!	#NULL!	#NULL!	#NULL!	#NULL!	#NULL!	#NULL!	#NULL!	#NULL!	#NULL!	#NULL!	#NULL!	#NULL!	#NULL!	#NULL!	#NULL!	#NULL!	#NULL!	#NULL!	#NULL!	#NULL!	#NULL!	#NULL!	#NULL!	#NULL!	#NULL!	#NULL!	#NULL!	#NULL!	#NULL!	#NULL!
60	16.8	#NULL!	1	.	2	#NULL!	#NULL!	#NULL!	#NULL!	#NULL!	#NULL!	#NULL!	#NULL!	#NULL!	#NULL!	#NULL!	#NULL!	#NULL!	#NULL!	#NULL!	#NULL!	#NULL!	#NULL!	#NULL!	#NULL!	#NULL!	#NULL!	#NULL!	#NULL!	#NULL!	#NULL!	#NULL!	#NULL!	#NULL!	#NULL!	#NULL!	#NULL!	#NULL!	#NULL!	#NULL!	#NULL!	#NULL!	#NULL!	#NULL!	#NULL!	#NULL!
61	16.6	1	1	1	1	2	2	1	1	1	0	0	1	2	0	1	2	1	0	1	0	0	0	2	2	3	3	3	3	1	#NULL!	3	3	#NULL!	1	3	3	#NULL!	#NULL!	#NULL!	#NULL!	#NULL!	#NULL!	#NULL!	#NULL!	90
62	#NULL!	1	0	0	#NULL!	2	#NULL!	0	0	0	0	0	0	1	#NULL!	#NULL!	0	0	0	0	0	0	0	#NULL!	#NULL!	0	0	#NULL!	0	0	#NULL!	#NULL!	#NULL!	#NULL!	#NULL!	#NULL!	#NULL!	#NULL!	#NULL!	#NULL!	#NULL!	#NULL!	#NULL!	#NULL!	#NULL!	70
63	19.6	1	1	1	2	2	2	1	1	1	0	0	2	2	2	2	2	2	0	2	0	0	0	2	2	0	3	3	0	0	#NULL!	0	3	#NULL!	2	2	3	#NULL!	0	#NULL!	#NULL!	#NULL!	#NULL!	#NULL!	#NULL!	70
64	13.9	1	1	1	1	2	2	1	1	1	0	1	0	0	2	1	2	2	3	3	2	1	1	2	2	2	3	3	3	1	0	3	1	3	0	0	0	#NULL!	#NULL!	0	#NULL!	1	#NULL!	#NULL!	#NULL!	75
65	24.7	0	1	1	1	2	1	0	1	0	0	0	1	1	1	1	2	1	0	2	0	0	0	1	2	2	1	2	3	1	#NULL!	2	1	3	0	0	0	#NULL!	3	0	#NULL!	#NULL!	#NULL!	#NULL!	#NULL!	80
66	18.3	1	1	1	2	1	1	1	1	1	0	0	0	1	2	2	2	2	1	2	1	1	0	2	2	1	2	1	0	0	#NULL!	1	2	3	0	0	1	#NULL!	#NULL!	#NULL!	#NULL!	#NULL!	#NULL!	#NULL!	#NULL!	60
67	22.7	1	1	1	2	2	1	1	1	1	0	1	1	2	2	2	3	2	1	2	1	1	1	2	2	1	2	3	3	2	#NULL!	0	2	3	0	#NULL!	0	0	#NULL!	0	#NULL!	0	#NULL!	#NULL!	3	70
68	24.98	1	1	1	1	2	1	1	1	1	0	1	2	2	1	2	2	2	1	1	1	0	0	1	1	3	3	2	#NULL!	#NULL!	#NULL!	3	#NULL!	#NULL!	3	#NULL!	3	#NULL!	#NULL!	#NULL!	#NULL!	#NULL!	#NULL!	#NULL!	1	90
69	23.8	1	1	1	1	2	2	1	1	1	1	1	2	2	#NULL!	#NULL!	3	2	0	1	0	0	0	1	2	1	#NULL!	#NULL!	1	1	#NULL!	#NULL!	3	3	#NULL!	#NULL!	#NULL!	#NULL!	0	#NULL!	#NULL!	#NULL!	#NULL!	#NULL!	#NULL!	71
70	#NULL!	0	0	0	#NULL!	1	#NULL!	1	0	1	1	0	1	1	1	1	0	0	0	0	0	0	0	2	1	0	#NULL!	0	0	0	0	0	0	#NULL!	0	0	0	0	#NULL!	0	#NULL!	0	#NULL!	#NULL!	#NULL!	50
71	18	1	1	1	1	1	2	1	1	1	0	1	#NULL!	#NULL!	0	1	2	1	2	2	2	1	0	2	3	#NULL!	2	3	3	0	#NULL!	#NULL!	0	3	0	0	3	1	#NULL!	#NULL!	#NULL!	#NULL!	#NULL!	#NULL!	#NULL!	50
72	25.2	1	1	1	2	1	2	1	1	1	0	1	2	2	1	2	2	2	0	1	0	0	1	2	2	3	2	3	3	0	#NULL!	#NULL!	2	3	3	3	2	1	1	3	#NULL!	#NULL!	#NULL!	#NULL!	#NULL!	80
73	20.5	1	1	1	2	2	1	1	0	0	0	0	1	1	2	2	2	1	1	3	1	1	0	1	2	0	1	3	3	0	#NULL!	1	1	#NULL!	0	0	2	0	2	1	#NULL!	#NULL!	#NULL!	#NULL!	#NULL!	90
74	26.6	1	1	1	2	2	1	1	0	0	0	0	2	2	1	1	2	1	0	2	0	0	0	2	2	#NULL!	#NULL!	3	#NULL!	#NULL!	3	3	3	#NULL!	#NULL!	#NULL!	#NULL!	#NULL!	3	3	#NULL!	#NULL!	#NULL!	#NULL!	3	90
75	27.8	0	1	1	1	2	1	1	1	1	0	0	1	1	2	2	2	2	0	2	0	0	0	1	2	0	1	0	0	0	#NULL!	0	1	#NULL!	0	0	0	0	0	0	#NULL!	#NULL!	#NULL!	#NULL!	#NULL!	60
76	16.4	0	1	1	1	2	2	1	1	0	1	1	1	1	2	2	1	2	1	3	1	1	1	1	2	0	0	3	3	3	#NULL!	1	0	3	1	#NULL!	2	0	0	#NULL!	#NULL!	#NULL!	#NULL!	#NULL!	#NULL!	76
77	22	0	1	1	1	2	1	1	1	1	0	1	1	1	1	1	2	2	2	2	1	1	1	1	1	1	0	0	2	0	#NULL!	0	1	#NULL!	0	0	#NULL!	#NULL!	#NULL!	0	#NULL!	#NULL!	#NULL!	#NULL!	#NULL!	84
78	15.13	#NULL!	1	.	1	1	1	1	1	0	0	1	#NULL!	#NULL!	#NULL!	#NULL!	#NULL!	#NULL!	#NULL!	#NULL!	#NULL!	#NULL!	#NULL!	#NULL!	#NULL!	#NULL!	#NULL!	#NULL!	#NULL!	#NULL!	#NULL!	#NULL!	#NULL!	#NULL!	#NULL!	#NULL!	#NULL!	#NULL!	#NULL!	#NULL!	#NULL!	#NULL!	#NULL!	#NULL!	#NULL!	95
79	#NULL!	1	0	0	#NULL!	2	1	1	1	0	0	1	1	1	0	1	1	0	0	1	1	1	0	2	3	0	0	0	0	#NULL!	#NULL!	0	0	0	0	0	0	#NULL!	#NULL!	#NULL!	#NULL!	0	#NULL!	#NULL!	#NULL!	120
80	32	1	1	1	#NULL!	2	1	1	0	1	0	1	1	1	0	1	2	2	0	1	1	1	0	1	1	#NULL!	1	#NULL!	#NULL!	#NULL!	#NULL!	#NULL!	1	#NULL!	#NULL!	#NULL!	#NULL!	#NULL!	#NULL!	#NULL!	#NULL!	#NULL!	#NULL!	#NULL!	#NULL!	70
81	29.27	0	1	1	1	2	1	1	1	0	0	1	1	1	1	2	0	1	1	2	1	1	1	0	0	0	0	1	1	#NULL!	#NULL!	0	1	0	0	0	#NULL!	#NULL!	#NULL!	#NULL!	#NULL!	#NULL!	#NULL!	#NULL!	#NULL!	89.5
82	26.03	1	1	1	1	2	1	1	1	0	0	0	0	0	1	2	1	0	2	3	1	1	1	1	2	0	#NULL!	0	1	#NULL!	#NULL!	0	0	#NULL!	0	0	#NULL!	#NULL!	#NULL!	#NULL!	#NULL!	#NULL!	#NULL!	#NULL!	#NULL!	87.5
83	22.72	#NULL!	1	.	1	#NULL!	#NULL!	#NULL!	#NULL!	#NULL!	#NULL!	#NULL!	#NULL!	#NULL!	#NULL!	#NULL!	#NULL!	#NULL!	#NULL!	#NULL!	#NULL!	#NULL!	#NULL!	#NULL!	#NULL!	#NULL!	#NULL!	#NULL!	#NULL!	#NULL!	#NULL!	#NULL!	#NULL!	#NULL!	#NULL!	#NULL!	#NULL!	#NULL!	#NULL!	#NULL!	#NULL!	#NULL!	#NULL!	#NULL!	#NULL!	#NULL!
84	23.93	1	1	1	1	2	2	1	1	1	0	1	2	2	1	1	2	1	1	1	1	1	0	1	1	3	2	3	0	#NULL!	#NULL!	2	3	3	#NULL!	#NULL!	3	#NULL!	0	0	#NULL!	#NULL!	#NULL!	#NULL!	#NULL!	100
85	16.52	1	1	1	1	1	#NULL!	1	1	0	0	1	2	2	2	2	2	1	2	3	1	1	1	3	3	0	#NULL!	3	3	#NULL!	#NULL!	0	3	3	#NULL!	#NULL!	#NULL!	#NULL!	0	0	#NULL!	#NULL!	#NULL!	#NULL!	#NULL!	85
86	21.85	1	1	1	1	2	1	1	1	1	0	0	1	1	2	2	3	1	0	1	0	0	0	1	1	3	3	3	3	1	#NULL!	3	3	#NULL!	0	0	3	#NULL!	3	3	#NULL!	#NULL!	#NULL!	#NULL!	#NULL!	100
87	23.65	1	1	1	2	2	1	0	1	0	0	0	1	1	2	2	2	1	1	2	0	0	1	1	2	1	0	1	0	#NULL!	#NULL!	0	1	#NULL!	0	0	0	#NULL!	#NULL!	0	#NULL!	#NULL!	#NULL!	#NULL!	#NULL!	80
88	#NULL!	#NULL!	0	.	#NULL!	1	#NULL!	0	1	0	0	0	#NULL!	#NULL!	#NULL!	#NULL!	#NULL!	#NULL!	#NULL!	#NULL!	#NULL!	#NULL!	#NULL!	#NULL!	#NULL!	#NULL!	#NULL!	#NULL!	#NULL!	#NULL!	#NULL!	#NULL!	#NULL!	#NULL!	#NULL!	#NULL!	#NULL!	#NULL!	#NULL!	#NULL!	#NULL!	#NULL!	#NULL!	#NULL!	#NULL!	80
89	17.92	1	1	1	1	2	2	1	1	1	0	0	2	2	1	1	3	1	1	3	1	1	1	1	2	1	2	2	2	0	#NULL!	1	1	#NULL!	0	#NULL!	0	#NULL!	#NULL!	#NULL!	#NULL!	#NULL!	#NULL!	#NULL!	#NULL!	100
90	#NULL!	1	0	0	#NULL!	2	1	1	1	0	0	0	1	1	0	1	1	0	0	0	0	0	0	1	2	0	0	0	#NULL!	0	#NULL!	#NULL!	0	0	0	0	0	#NULL!	#NULL!	#NULL!	#NULL!	#NULL!	#NULL!	#NULL!	#NULL!	87.5
91	33.54	0	1	1	#NULL!	2	1	1	1	1	0	0	2	2	2	2	2	0	0	0	0	0	0	1	1	3	1	1	0	1	#NULL!	3	1	0	0	#NULL!	2	#NULL!	0	0	#NULL!	#NULL!	#NULL!	#NULL!	#NULL!	120
92	35.83	0	1	1	#NULL!	2	1	1	1	0	0	0	2	2	1	2	2	0	#NULL!	#NULL!	#NULL!	#NULL!	#NULL!	#NULL!	#NULL!	3	0	1	#NULL!	#NULL!	#NULL!	#NULL!	0	0	0	0	0	0	#NULL!	#NULL!	#NULL!	0	#NULL!	#NULL!	#NULL!	95
93	#NULL!	0	0	0	#NULL!	2	1	1	1	1	0	0	1	1	0	0	0	2	0	0	0	0	0	2	2	0	0	0	0	#NULL!	#NULL!	0	0	0	0	0	0	#NULL!	0	0	#NULL!	#NULL!	#NULL!	#NULL!	#NULL!	125
94	#NULL!	0	0	0	#NULL!	2	1	1	1	1	0	0	1	1	0	0	0	0	0	0	0	0	0	0	0	0	0	0	0	0	#NULL!	0	0	#NULL!	0	0	0	#NULL!	#NULL!	0	#NULL!	#NULL!	#NULL!	#NULL!	#NULL!	125
95	#NULL!	0	0	0	#NULL!	2	1	1	1	1	0	0	0	0	0	0	0	0	1	0	0	0	0	1	1	0	0	0	0	#NULL!	#NULL!	0	0	0	0	0	0	#NULL!	0	#NULL!	#NULL!	#NULL!	#NULL!	#NULL!	#NULL!	115
96	#NULL!	0	0	0	#NULL!	2	2	1	1	1	0	0	1	2	0	1	1	0	0	0	0	0	0	0	2	0	0	0	0	0	#NULL!	0	0	0	0	0	0	#NULL!	0	#NULL!	#NULL!	#NULL!	#NULL!	#NULL!	#NULL!	120
97	#NULL!	0	0	0	#NULL!	2	1	1	1	0	0	0	1	1	0	0	0	1	0	0	0	0	0	1	2	#NULL!	#NULL!	#NULL!	0	0	#NULL!	#NULL!	#NULL!	0	0	0	#NULL!	#NULL!	0	0	#NULL!	#NULL!	#NULL!	#NULL!	#NULL!	115
98	#NULL!	0	0	0	#NULL!	2	1	1	1	0	0	1	0	0	0	0	0	0	0	0	0	0	0	0	0	0	0	0	0	#NULL!	#NULL!	0	0	0	0	0	0	#NULL!	#NULL!	0	#NULL!	#NULL!	#NULL!	#NULL!	#NULL!	120
99	#NULL!	0	0	0	#NULL!	2	1	1	1	0	0	0	0	0	0	0	0	0	0	1	0	0	0	2	2	0	0	0	0	0	#NULL!	0	0	#NULL!	0	0	0	#NULL!	0	0	#NULL!	#NULL!	#NULL!	#NULL!	#NULL!	120
100	#NULL!	0	0	0	#NULL!	2	2	0	0	0	0	0	0	0	0	0	0	2	0	0	0	0	0	2	2	0	0	0	0	0	0	0	0	0	0	0	0	#NULL!	#NULL!	#NULL!	#NULL!	#NULL!	#NULL!	#NULL!	#NULL!	95
101	#NULL!	0	0	0	#NULL!	2	1	0	0	0	0	0	1	1	0	1	0	1	0	0	0	0	0	2	2	0	0	0	0	#NULL!	#NULL!	0	0	0	0	0	#NULL!	#NULL!	#NULL!	0	#NULL!	#NULL!	#NULL!	#NULL!	#NULL!	110
102	#NULL!	#NULL!	0	.	#NULL!	#NULL!	#NULL!	0	0	0	0	0	#NULL!	#NULL!	#NULL!	#NULL!	#NULL!	#NULL!	#NULL!	#NULL!	#NULL!	#NULL!	#NULL!	#NULL!	#NULL!	#NULL!	#NULL!	#NULL!	#NULL!	#NULL!	#NULL!	#NULL!	#NULL!	#NULL!	#NULL!	#NULL!	#NULL!	#NULL!	#NULL!	#NULL!	#NULL!	#NULL!	#NULL!	#NULL!	#NULL!	100
103	#NULL!	#NULL!	0	.	#NULL!	#NULL!	#NULL!	0	0	0	0	0	#NULL!	#NULL!	#NULL!	#NULL!	#NULL!	#NULL!	#NULL!	#NULL!	#NULL!	#NULL!	#NULL!	#NULL!	#NULL!	#NULL!	#NULL!	#NULL!	#NULL!	#NULL!	#NULL!	#NULL!	#NULL!	#NULL!	#NULL!	#NULL!	#NULL!	#NULL!	#NULL!	#NULL!	#NULL!	#NULL!	#NULL!	#NULL!	#NULL!	125
104	#NULL!	0	0	0	#NULL!	1	2	1	1	0	0	0	0	0	0	0	0	2	0	0	0	0	0	2	2	0	#NULL!	0	0	0	#NULL!	#NULL!	0	#NULL!	0	0	0	#NULL!	0	#NULL!	#NULL!	0	#NULL!	#NULL!	#NULL!	105
105	#NULL!	1	0	0	#NULL!	1	1	1	1	0	0	0	2	3	2	3	1	3	0	3	0	0	0	3	3	0	0	0	0	0	#NULL!	0	0	#NULL!	0	0	#NULL!	#NULL!	#NULL!	#NULL!	#NULL!	#NULL!	#NULL!	#NULL!	#NULL!	90
106	#NULL!	0	0	0	#NULL!	1	1	1	1	0	0	0	2	2	1	2	1	1	0	0	0	0	0	2	2	0	0	0	0	0	#NULL!	0	0	0	0	0	0	#NULL!	#NULL!	0	#NULL!	#NULL!	#NULL!	#NULL!	#NULL!	100
107	#NULL!	0	0	0	#NULL!	2	1	1	1	0	1	0	0	0	0	0	0	0	0	0	0	0	0	#NULL!	3	0	0	0	0	0	#NULL!	0	0	#NULL!	#NULL!	#NULL!	#NULL!	#NULL!	#NULL!	#NULL!	#NULL!	#NULL!	#NULL!	#NULL!	#NULL!	90
108	#NULL!	1	0	0	#NULL!	1	2	1	1	1	0	0	0	1	0	0	1	2	0	0	0	0	0	2	3	0	0	0	0	0	#NULL!	0	0	#NULL!	0	0	0	#NULL!	#NULL!	#NULL!	#NULL!	#NULL!	#NULL!	#NULL!	#NULL!	112
109	17.69	0	1	1	1	2	1	1	1	0	0	1	#NULL!	#NULL!	1	2	#NULL!	#NULL!	1	1	2	1	0	#NULL!	#NULL!	0	3	3	2	#NULL!	#NULL!	1	1	3	0	0	0	#NULL!	3	#NULL!	#NULL!	#NULL!	#NULL!	#NULL!	#NULL!	80
110	20.39	1	1	.	1	#NULL!	2	1	1	0	0	0	1	2	1	1	2	2	2	1	0	0	0	1	1	#NULL!	#NULL!	#NULL!	#NULL!	#NULL!	#NULL!	#NULL!	#NULL!	#NULL!	#NULL!	#NULL!	#NULL!	#NULL!	#NULL!	#NULL!	#NULL!	#NULL!	#NULL!	#NULL!	#NULL!	100
111	#NULL!	1	0	0	#NULL!	2	2	1	1	1	0	0	1	2	1	2	0	0	0	0	0	0	0	2	3	0	0	0	0	0	#NULL!	#NULL!	0	0	0	0	0	#NULL!	#NULL!	#NULL!	#NULL!	#NULL!	#NULL!	#NULL!	#NULL!	70
112	27.04	0	1	0	1	2	2	0	1	1	0	0	2	2	0	1	1	1	0	3	0	0	1	2	2	#NULL!	#NULL!	#NULL!	0	#NULL!	#NULL!	0	#NULL!	#NULL!	#NULL!	#NULL!	#NULL!	#NULL!	0	#NULL!	#NULL!	#NULL!	#NULL!	#NULL!	#NULL!	80
113	27.86	1	1	1	1	2	1	1	1	1	0	0	1	1	2	2	3	1	0	1	1	1	0	2	2	1	1	3	0	0	#NULL!	1	2	#NULL!	0	0	2	#NULL!	#NULL!	#NULL!	#NULL!	#NULL!	#NULL!	#NULL!	#NULL!	97
114	21.72	1	1	1	1	1	2	0	0	0	0	0	2	2	2	2	3	2	0	0	0	0	0	2	2	3	3	1	1	0	#NULL!	1	2	#NULL!	0	#NULL!	3	#NULL!	2	#NULL!	#NULL!	#NULL!	#NULL!	#NULL!	#NULL!	80
115	18.6	1	1	1	1	1	1	1	0	0	0	0	1	1	2	2	3	1	0	1	0	0	0	1	2	1	1	3	3	0	#NULL!	3	2	#NULL!	0	0	#NULL!	#NULL!	2	#NULL!	#NULL!	#NULL!	#NULL!	#NULL!	#NULL!	79
116	22.61	0	1	1	1	2	1	1	1	1	0	1	0	0	0	1	#NULL!	#NULL!	2	2	2	1	1	#NULL!	#NULL!	2	#NULL!	#NULL!	3	#NULL!	#NULL!	#NULL!	#NULL!	3	1	#NULL!	#NULL!	#NULL!	#NULL!	#NULL!	#NULL!	#NULL!	#NULL!	#NULL!	#NULL!	80
117	23.42	0	1	1	1	2	1	1	0	1	0	0	1	0	1	2	2	0	0	1	0	0	1	1	2	1	1	3	1	0	#NULL!	1	1	#NULL!	0	0	0	0	3	#NULL!	#NULL!	#NULL!	#NULL!	#NULL!	#NULL!	81
118	28.02	0	1	1	1	2	2	1	1	1	0	0	0	1	1	1	1	0	0	1	0	0	1	2	2	0	0	0	0	0	#NULL!	0	1	#NULL!	0	0	#NULL!	#NULL!	0	#NULL!	#NULL!	#NULL!	#NULL!	#NULL!	#NULL!	70
119	17.73	1	1	1	1	1	2	1	0	0	0	0	2	0	1	1	3	2	1	1	0	0	0	0	1	2	1	3	3	#NULL!	#NULL!	1	3	#NULL!	0	0	0	#NULL!	#NULL!	0	#NULL!	#NULL!	#NULL!	#NULL!	#NULL!	75
120	27.4	0	1	1	1	2	1	1	1	0	0	1	2	1	1	1	3	1	1	1	0	1	1	0	1	1	0	1	0	0	#NULL!	0	0	1	0	#NULL!	#NULL!	#NULL!	3	0	#NULL!	#NULL!	#NULL!	#NULL!	#NULL!	90
121	20.24	1	1	1	1	1	1	1	1	1	0	1	1	0	1	1	2	0	2	1	1	1	1	2	2	1	1	3	3	3	#NULL!	0	3	2	1	0	0	0	#NULL!	0	#NULL!	0	#NULL!	#NULL!	#NULL!	#NULL!
122	22.52	1	1	1	1	2	#NULL!	1	1	1	0	1	2	0	1	1	2	0	3	2	1	1	1	1	2	1	0	1	3	1	#NULL!	2	3	#NULL!	0	0	#NULL!	#NULL!	#NULL!	#NULL!	#NULL!	#NULL!	#NULL!	#NULL!	#NULL!	90
123	23.58	#NULL!	1	.	1	2	1	#NULL!	#NULL!	#NULL!	#NULL!	#NULL!	#NULL!	#NULL!	#NULL!	#NULL!	#NULL!	#NULL!	#NULL!	#NULL!	#NULL!	#NULL!	#NULL!	#NULL!	#NULL!	#NULL!	#NULL!	#NULL!	#NULL!	#NULL!	#NULL!	#NULL!	#NULL!	#NULL!	#NULL!	#NULL!	#NULL!	#NULL!	#NULL!	#NULL!	#NULL!	#NULL!	#NULL!	#NULL!	#NULL!	#NULL!
124	20.94	1	1	1	1	2	1	1	1	0	1	1	3	1	1	2	1	0	1	1	1	1	1	1	2	1	1	3	1	1	#NULL!	0	1	#NULL!	1	#NULL!	0	#NULL!	#NULL!	#NULL!	#NULL!	#NULL!	#NULL!	#NULL!	#NULL!	75
125	19.4	1	1	1	1	2	1	1	1	1	1	0	2	2	1	2	2	1	3	2	1	1	1	2	2	#NULL!	#NULL!	#NULL!	2	0	#NULL!	#NULL!	1	#NULL!	1	0	0	0	#NULL!	#NULL!	#NULL!	#NULL!	#NULL!	#NULL!	#NULL!	70
126	28.93	1	1	1	2	1	1	1	1	0	0	0	3	2	2	2	1	0	1	1	0	0	0	3	3	1	0	1	0	0	#NULL!	2	1	2	0	1	#NULL!	#NULL!	0	0	#NULL!	#NULL!	#NULL!	#NULL!	#NULL!	60
127	22.19	1	1	1	1	1	1	1	1	0	0	1	2	1	1	1	2	2	1	1	0	0	0	2	2	3	3	3	3	0	#NULL!	3	3	#NULL!	2	#NULL!	3	#NULL!	#NULL!	#NULL!	#NULL!	#NULL!	#NULL!	#NULL!	#NULL!	60
128	20.81	0	1	1	1	1	2	1	1	0	0	1	1	1	0	2	3	0	1	2	1	1	1	2	2	2	3	1	1	0	#NULL!	1	1	3	0	0	#NULL!	#NULL!	#NULL!	0	#NULL!	#NULL!	#NULL!	#NULL!	#NULL!	100
129	17.15	1	1	1	1	1	1	1	1	0	0	1	1	1	1	1	2	1	2	1	0	0	0	2	2	2	0	1	3	3	#NULL!	1	0	3	0	0	0	#NULL!	#NULL!	#NULL!	#NULL!	#NULL!	#NULL!	#NULL!	#NULL!	70
130	23.17	1	1	1	1	1	1	1	1	1	0	1	3	2	1	1	2	0	0	0	1	0	0	1	2	3	3	3	#NULL!	#NULL!	#NULL!	#NULL!	3	#NULL!	#NULL!	#NULL!	3	#NULL!	3	3	#NULL!	#NULL!	#NULL!	#NULL!	#NULL!	100
131	22.7	0	1	1	1	2	1	1	1	1	0	0	1	1	1	2	1	1	0	2	1	1	0	1	1	0	0	3	0	#NULL!	#NULL!	3	0	#NULL!	0	0	0	#NULL!	#NULL!	#NULL!	#NULL!	#NULL!	#NULL!	#NULL!	#NULL!	105
132	15.97	1	1	1	1	2	1	1	1	1	0	1	1	0	1	2	2	1	1	1	0	0	0	1	2	3	1	1	3	#NULL!	#NULL!	3	1	3	0	0	#NULL!	#NULL!	#NULL!	0	#NULL!	3	#NULL!	#NULL!	#NULL!	90
133	16.36	1	1	1	2	2	#NULL!	1	1	1	0	1	2	2	2	2	2	0	1	1	0	0	0	3	3	3	3	3	3	#NULL!	#NULL!	3	3	#NULL!	3	3	#NULL!	#NULL!	#NULL!	3	#NULL!	#NULL!	#NULL!	#NULL!	#NULL!	100
134	17.8	0	1	1	1	1	1	1	1	0	0	1	0	0	0	1	1	0	2	2	0	0	1	1	1	1	0	0	3	0	#NULL!	1	0	3	3	0	#NULL!	#NULL!	#NULL!	#NULL!	#NULL!	#NULL!	#NULL!	#NULL!	#NULL!	85
135	22.09	1	1	1	1	1	1	1	1	1	0	1	2	2	1	2	2	0	0	2	2	1	0	1	1	3	3	3	3	3	#NULL!	3	3	#NULL!	0	0	3	#NULL!	#NULL!	#NULL!	#NULL!	3	#NULL!	#NULL!	#NULL!	90
136	25.68	0	1	1	1	1	1	1	1	0	0	1	1	1	2	2	#NULL!	#NULL!	1	0	0	1	0	0	0	1	#NULL!	0	1	#NULL!	#NULL!	0	3	3	0	1	#NULL!	#NULL!	#NULL!	#NULL!	#NULL!	#NULL!	#NULL!	#NULL!	#NULL!	85
137	#NULL!	0	0	0	#NULL!	1	1	0	1	0	0	0	1	2	0	1	3	0	0	0	0	0	0	2	2	0	0	0	#NULL!	#NULL!	#NULL!	0	0	0	0	0	#NULL!	#NULL!	#NULL!	#NULL!	#NULL!	#NULL!	#NULL!	#NULL!	#NULL!	70
138	#NULL!	1	0	0	#NULL!	1	#NULL!	1	1	1	0	0	2	2	1	2	2	2	0	1	0	0	0	#NULL!	#NULL!	0	#NULL!	#NULL!	0	#NULL!	#NULL!	#NULL!	#NULL!	#NULL!	0	0	#NULL!	#NULL!	#NULL!	#NULL!	#NULL!	#NULL!	#NULL!	#NULL!	#NULL!	60
139	21	0	1	1	1	1	1	1	1	1	0	0	1	1	1	1	1	0	2	1	0	0	0	2	2	#NULL!	#NULL!	#NULL!	1	1	#NULL!	0	1	#NULL!	0	0	#NULL!	#NULL!	0	#NULL!	#NULL!	#NULL!	#NULL!	#NULL!	#NULL!	90
140	20.02	#NULL!	1	1	1	#NULL!	#NULL!	#NULL!	#NULL!	#NULL!	#NULL!	#NULL!	#NULL!	#NULL!	#NULL!	#NULL!	#NULL!	#NULL!	#NULL!	#NULL!	#NULL!	#NULL!	#NULL!	#NULL!	#NULL!	0	1	3	0	0	#NULL!	1	0	#NULL!	#NULL!	#NULL!	#NULL!	#NULL!	0	#NULL!	#NULL!	#NULL!	#NULL!	#NULL!	#NULL!	#NULL!
141	22.72	0	1	1	#NULL!	2	1	1	1	0	0	0	2	1	0	1	3	0	3	3	2	1	1	1	1	1	0	3	3	0	#NULL!	2	1	#NULL!	0	0	2	0	1	#NULL!	#NULL!	#NULL!	#NULL!	#NULL!	#NULL!	#NULL!
142	22.51	0	1	1	#NULL!	1	2	1	1	1	1	1	0	0	1	2	3	2	1	3	1	1	0	1	2	0	0	1	1	#NULL!	#NULL!	0	0	3	0	1	0	#NULL!	#NULL!	#NULL!	#NULL!	#NULL!	#NULL!	#NULL!	#NULL!	70
143	21.44	0	1	1	1	1	2	1	1	1	0	1	2	2	1	1	3	0	2	3	1	1	0	2	2	0	1	1	3	0	#NULL!	0	1	3	0	0	0	#NULL!	1	#NULL!	#NULL!	#NULL!	#NULL!	#NULL!	#NULL!	85
144	15.74	1	1	1	1	1	#NULL!	1	1	0	0	1	1	1	1	2	2	1	2	1	1	1	1	2	2	3	2	2	3	3	#NULL!	1	1	3	3	2	0	#NULL!	0	0	#NULL!	0	#NULL!	#NULL!	2	70
145	25.07	0	1	1	1	1	2	1	1	1	0	1	2	1	2	2	2	0	1	3	1	1	1	1	2	1	3	3	2	0	#NULL!	#NULL!	2	3	2	0	0	#NULL!	#NULL!	0	#NULL!	#NULL!	#NULL!	#NULL!	#NULL!	90
146	24	1	1	1	1	2	1	1	1	1	0	1	1	1	1	2	2	0	1	0	0	1	0	2	3	3	3	3	2	#NULL!	#NULL!	3	#NULL!	3	0	0	3	#NULL!	#NULL!	#NULL!	#NULL!	#NULL!	#NULL!	#NULL!	#NULL!	110
147	25.03	0	1	1	1	#NULL!	#NULL!	1	1	0	0	1	1	1	1	2	2	0	2	3	2	1	1	2	2	2	1	1	1	#NULL!	#NULL!	0	0	#NULL!	0	0	1	0	0	0	#NULL!	#NULL!	#NULL!	#NULL!	#NULL!	90
148	20.87	0	1	1	1	1	1	1	1	0	0	1	1	1	1	2	2	0	0	1	0	0	0	0	2	3	3	3	2	#NULL!	#NULL!	0	3	3	0	0	2	#NULL!	#NULL!	#NULL!	#NULL!	#NULL!	#NULL!	#NULL!	#NULL!	#NULL!
149	23.67	#NULL!	1	.	1	#NULL!	#NULL!	#NULL!	#NULL!	#NULL!	#NULL!	#NULL!	#NULL!	#NULL!	#NULL!	#NULL!	#NULL!	#NULL!	#NULL!	#NULL!	#NULL!	#NULL!	#NULL!	#NULL!	#NULL!	#NULL!	#NULL!	#NULL!	#NULL!	#NULL!	#NULL!	#NULL!	#NULL!	#NULL!	#NULL!	#NULL!	#NULL!	#NULL!	#NULL!	#NULL!	#NULL!	#NULL!	#NULL!	#NULL!	#NULL!	#NULL!
150	24.42	#NULL!	1	.	1	#NULL!	#NULL!	#NULL!	#NULL!	#NULL!	#NULL!	#NULL!	#NULL!	#NULL!	#NULL!	#NULL!	#NULL!	#NULL!	#NULL!	#NULL!	#NULL!	#NULL!	#NULL!	#NULL!	#NULL!	#NULL!	#NULL!	#NULL!	#NULL!	#NULL!	#NULL!	#NULL!	#NULL!	#NULL!	#NULL!	#NULL!	#NULL!	#NULL!	#NULL!	#NULL!	#NULL!	#NULL!	#NULL!	#NULL!	#NULL!	#NULL!
151	16.16	0	1	1	1	1	1	1	1	1	0	1	2	1	1	2	2	0	0	0	0	0	0	1	2	1	1	3	1	0	#NULL!	1	3	3	0	0	0	#NULL!	0	0	#NULL!	#NULL!	#NULL!	#NULL!	#NULL!	#NULL!
152	17.26	1	1	1	1	2	1	1	1	1	0	1	3	1	0	1	2	0	0	1	1	1	0	1	2	3	3	3	0	1	#NULL!	3	3	3	#NULL!	#NULL!	#NULL!	#NULL!	#NULL!	#NULL!	#NULL!	#NULL!	#NULL!	#NULL!	#NULL!	#NULL!
153	17.99	1	1	1	1	#NULL!	2	0	1	0	0	1	1	2	2	2	2	2	2	3	1	1	1	1	2	0	0	2	3	0	#NULL!	0	0	2	#NULL!	#NULL!	0	#NULL!	#NULL!	0	#NULL!	#NULL!	#NULL!	#NULL!	#NULL!	#NULL!
154	22.89	0	1	1	1	2	2	0	1	0	0	0	3	0	2	2	3	0	0	1	0	0	1	1	2	1	2	3	3	2	3	1	2	#NULL!	0	0	3	0	2	3	#NULL!	#NULL!	#NULL!	#NULL!	#NULL!	90
155	25.36	0	1	.	#NULL!	2	1	1	1	0	0	0	0	1	2	2	3	1	2	0	0	0	1	1	2	#NULL!	#NULL!	#NULL!	#NULL!	#NULL!	#NULL!	#NULL!	#NULL!	#NULL!	#NULL!	#NULL!	#NULL!	#NULL!	#NULL!	#NULL!	#NULL!	#NULL!	#NULL!	#NULL!	#NULL!	80
156	21.42	0	1	1	#NULL!	2	1	1	1	0	0	0	0	1	0	2	1	2	0	0	0	0	0	#NULL!	#NULL!	#NULL!	#NULL!	#NULL!	0	#NULL!	#NULL!	2	0	#NULL!	#NULL!	#NULL!	#NULL!	#NULL!	0	3	#NULL!	#NULL!	#NULL!	#NULL!	#NULL!	90
157	19.56	0	1	1	#NULL!	1	1	0	1	0	0	0	0	0	1	2	#NULL!	#NULL!	2	1	0	0	0	1	1	0	#NULL!	1	1	0	#NULL!	0	0	#NULL!	#NULL!	#NULL!	#NULL!	#NULL!	0	#NULL!	#NULL!	#NULL!	#NULL!	#NULL!	#NULL!	90
158	20.43	0	1	1	#NULL!	2	1	1	1	0	0	1	1	0	2	2	2	0	2	3	1	1	0	1	2	1	1	1	3	#NULL!	#NULL!	1	0	0	2	0	#NULL!	#NULL!	0	#NULL!	#NULL!	#NULL!	#NULL!	#NULL!	#NULL!	75
159	17.96	1	1	1	#NULL!	#NULL!	1	1	1	0	0	1	0	0	0	1	0	0	0	0	2	1	0	1	2	1	1	1	3	1	#NULL!	0	1	1	0	#NULL!	0	#NULL!	#NULL!	#NULL!	#NULL!	#NULL!	#NULL!	#NULL!	#NULL!	75
160	#NULL!	0	0	0	#NULL!	2	1	0	0	0	0	0	#NULL!	#NULL!	0	0	1	0	0	2	0	0	0	1	2	0	0	0	0	#NULL!	#NULL!	0	0	#NULL!	0	#NULL!	0	#NULL!	#NULL!	#NULL!	#NULL!	#NULL!	#NULL!	#NULL!	#NULL!	104

## Sheet: Leg
0=no	1=young	1=male	1=Africa3	0=absence
1=yes	2=adult	2=female	2=Europe3	1=mild
				2=moderate
				3=severe
